# Supplementary material for: Development and validation of the student ratings in clinical teaching scale in Australia: a methodological study
Source: J Educ Eval Health Prof. 2023 Sep 5;20:26. doi: 10.3352/jeehp.2023.20.26 (PMC10562831; doi:10.3352/jeehp.2023.20.26)
Supplement: Supplementary file 1 [file jeehp-20-26-dataset1.xlsx]

## Sheet: data
Number	Q1	Q2	Q3	Q4	Q5	Q6	Q7	Q8	Q9	Q10	Q11	Q12	Q13	Q14	Q15	Q16	Q17	Q18	Q19	Q20	Q21	Q22	Q23	Q24	Q25	Q26	Q27	Q28	Q29	Q30	Q31	Q32	Q33	Q34	Q35	Q36	Q37	Q38	Q39	Q40	Q41	Q42	Q43	Q44	Q45	Q46	Q47	Q48	Q49
1	3	2	4	4	3	4	3	4	1	3	4	3	3	1	3	2	4	4	5	5	4	3	3	5	4	4	4	4	4	4	3	5	5	5	4	2	5	5	2	3	4	4	2	3	4	3	4	4	4
2	2	2	2	4	4	4	4	4	4	4	4	4	4	3	2	3	4	3	5	5	5	3	2	3	5	4	3	3	3	4	4	3	3	2	2	3	3	4	4	4	3	2	2	2	5	5	4	4	4
3	5	4	5	4	3	3	3	4	5	4	4	5	4	4	3	3	3	4	5	5	4	4	5	3	5	3	3	3	5	4	5	5	4	5	4	4	4	4	4	5	5	2	4	3	5	2	3	3	4
4	2	2	4	5	1	2	4	5	2	6	4	3.99429	3	2	3	3	4	3.51862	3	2	4	3	4	5	5	4	2	3	4	3	4	4	5	3	5	2	4	3	2	4	6	5	3	2	3	4	3	4	3
5	3	2	3	4	1	4	3	5	1	2	3	3	2	1	1	3	3	4	5	2	3	2	4	4	3	3	2	2	6	4	4	4	4	4	4	2	6	3	2	3	3	4	1	2	3	1	2	3	2
6	3	2	3	4	4	4	4	3	2	3	2	3	2	1	1	3	3	2	3	4	2	2	2	4	4	4	4	1	4	4	3	4	2	2	4	1	2	4	1	1	4	3	1	1	4	2	3	3	1
7	1	3	5	4	4	6	6	6	3	6	6	6	6	1	3	6	6	6	5	4	6	6	4	6	6	6	4	6	6	6	4	5	6	6	6	5	5	6	4	5	6	6	3	5	6	3	6	6	2
8	2	4	4	1	1	6	6	6	2	5	5	5	4	1	2	3	4	5	4	4	4	4	2	5	5	3	1	5	5	4	3	6	6	2	5	1	5	5	4	3	5	5	1	1	6	4	4	4	4
9	2	1	4	3	1	2	3	3	1	4	3	4	4	1	1	3	5	4	3	1	3	1	3	5	3	2	3	5	5	5	5	4	4	5	4	1	1	3	1	1	1	2	3	3	3	1	3	3	3
10	2	2	2	1	1	2	5	4	1	5	5	4	3	1	1	4	4	5	6	2	4	2	3	5	5	5	2	4	6	3	1	2	3	2	3	1	3	3	2	4	5	5	2	1	2	3	4	4	2
11	3	4	4	3	4	5	3	5	3	3	3	6	4	2	2	4	3	3	5	2	3	3	3	3	6	6	5	5	3	4	3	4	5	4	4	3	5	4	4	4	5	5	2	4	4	3	3	3	6
12	4	4	4	3	2	4	5	5	4	3	3	4	3	2	2	3	3	3	4	4	3	3	4	3	3	4	4	2	6	4	3	4	3	3	3	4	4	2	3	4	5	3	3	4	3	4	3	5	3
13	2	3	5	4	3	4	4	4	2	6	6	6	5	3	3	4	4	4	5	6	5	5	4	5	4	5	5	5	6	5	4	4	4	5	5	3	4	5	4	4	4	5	2	4	5	3	5	4	2
14	2	3	5	5	2	4	5	5	2	5	5	5	5	3	3	5	4	2	5	5	5	4	4	5	4	4	3	4	6	4	4	5	5	5	5	2	5	5	2	4	5	5	2	3	5	3	5	4	2
15	4	3	3	3	2	2	2	4	2	5	3	3	3	1	3	3	3	3	4	5	3	4	3	3	4	4	3	4	5	4	2	3	4	3	4	3	5	3	3	3	4	4	3	3	3	4	3	3	2
16	4	3	4	5	4	5	5	5	3	5	3	4	3	1	2	3	4	3	4	2	2	2	3	2	5	4	3	3	5	4	4	4	3	5	3	4	3	3	5	3.29799	3	4	5	3	3	5	5	4	6
17	1	3	5	6	4	2	6	5	1	6	5	4	2	5	3	5	6	4	5	4	5	4	5	6	6	5	2	6	6	6	6	4	6	5	6	1	5	5	3	4	6	6	2	3	4	3	6	5	4
18	2	6	5	6	3	3	6	6	4	6	6	6	3	6	3	4	6	6	5	5	5	6	4	6	4	5	6	3	6	1	3	2	6	6	6	2	5	6	6	4	6	6	3	5	6	3	5	3	2
19	5	4	6	4	5	5	4	5	6	4	5	5	4	6	4	5	6	4	5	5	6	4	5	5	4	5	6	4	5	5	4	6	4	5	6	5	6	4	5	6	4	5	4	6	4	5	6	4	5
20	2	2	2	5	2	3	6	6	2	5	5	4	4	3	2	4	5	4	6	3	3	3	4	5	2	3	5	2	6	4	4	5	5	5	4	2	2	4	2	3	2	5	4	4	4	2	3	2	2
21	5	5	3	3	4	4	5	4	5	4	4	4	5	4	5	4	5	4	5	3	4	5	4	3	4	5	4	3	4	5	4	4	5	4	4	4	4	3	4	5	5	4	3	4	4	4	4	4	4
22	6	3	4	4	3	5	4	3	4	4	2	4	3	1	2	5	3	4	5	2	2	4	3	4	2	3	3	4	3	2	3	3	4	3	4	4	5	3	3	4	3	3	4	4	3	4	4	4	4
23	6	4	6	5	2	3	4	4	4	5	4	4	5	2	3	3	4	4	5	5	4	4	5	5	4	3	2	2	4	3	4	4	3	5	5	5	5	4	2	3	5	4	2	4	5	1	4	3	4
24	3	2	3	5	2	2	2	4	2	5	2	4	3	1	4	3	4	2	5	2	4	3.31034	3	3	2	1	3	4	4	3	5	4	4	4	3	3	5	3	2	4	4	3	3	2	4	1	4	2	3
25	4	2	4	5	3	5	2	4	4	6	5	5	5	2	3	4	6	3	4	4	5	4	5	6	3	5	5	4	6	5	6	4	6	6	3	4	6	5	2	4	6	5	2	4	5	2	6	4	5
26	3	2	4	5	1	4	3	4	2	6	2	1	1	1	3	2	6	4	5	3	3	4	5	6	3	6	2	1	6	3	6	2	5	6	4	5	6	4	3	2	4	5	2	5	6	4	6	2	1
27	4	3	2	3	2	4	2	3	3	3	3	4	4	2	3	3	3	3	3	3	3	3	4	4	3	3	3	3	3	3	3	4	3	3	3	4	3	3	3	3	3	3	3	3	4	3	3	3	2
28	5	3	6	5	2	4	2	6	2	6	4	4	5	2	4	4	5	4	6	3	3	4	5	4	3	5	3	3	6	2	5	5	4	6	3	4	5	4	2	2	5	5	2	2	6	3	5	2	3
29	2	1	3	3	1	4	2	3	2	4	2	3	1	2	4	2	3	2	6	2	2	3	2	3	3	3	3	3.42571	3	2	2	2	2	4	3.93732	3	4	3	3	2	2	4	1	3	3	2	3	2	2
30	2	1	3	4	3	3	2	4	1	2	2	3	3	2	4	2	4	2	4	2	3	2	3	3	2	4	3	2	4	1	2	5	5	4	3	2	4	2	2	2	2	5	1	2	5	2	3	2	3
31	2	2	3	4	3	3	2	3	2	4	2	3	3	3	3	4	5	3	6	4	3	2	3	3	3	3	2	3	3	2	4	3	3	4	3	2	3	3	2	2	3	4	1	3	3	2	4	3	3
32	5	3	5	3	5	4	3	5	5	3	2	3	4	3	2	2	5	2	4	4	3	4	3	3	3	4	4	3	3	3	3	3	4	5	4	4	4	4	2	2	4	4	2	3	3	2	3	2	3
33	3	4	5	4	2	4	2	5	5	5	4	5	2	1	2	2	5	2	5	4	5	5	3	5	4	5	5	4	6	2	2	1	5	5	4	5	5	2	3	3	5	5	2	4	5	1	4	3	1
34	4	3	3	3	2	5	5	6	3	4	4	5	3	1	2	3	5	3	3	5	5	5	4	4	5	3	4	4	5	4	5	5	3	5	6	4	4	3	2	5	5	6	1	5	6	5	4	4	5
35	6	4	3	4	4	5	5	5	3	5	5	5	5	4	3	5	5	4	4	5	4	5	4	5	5	5	5	5	5	5	4	6	6	5	6	6	5	5	5	4	6	5	5	5	6	5	5	5	6
36	3	1	2	4	1	5	2	6	1	5	3	4	4	2	1	2	5	4	6	3	2	1	4	4	5	5	2	2	4	2	5	6	4	1	3	2	5	3	3	4	6	4	2	2	5	1	3	3	2
37	3	4	4	4	2	4	3.34286	4	1	4	4	3	3	1	2	2	4	3	5	3	3	2	4	5	2	2	2	2	4	4	4	2	4	5	3	1	4	2	3	2	3	5	1	2	5	1	4	2	4
38	5	2	3	4	4	3	3	5	5	4	5	3	2	2	4	2	3	3	3	3	2	3	4	5	4	3	3	4	2	2	2	3	2	2	2	2	2	4	3	3	2	3	2	2	3	3	3	2	4
39	6	5	4	5	4	3	3	5	5	3	4	3	3	1	2	2	5	3	4	3	5	4	5	5	3	3	4	5	6	3	5	4	3	5	4	5	5	4	2	2	5	3	4	3	4	2	5	3	3
40	4	2	3	1	2	2	2	4	3	4	3	3	4	2	2	3	2	3	4	2	4	3	3	4	3	4	2	4	3	3	4	1	2	3	3	2	3	3	3	3	2	3	1	2	3	2	2	3	2
41	5	3	4	4	3	4	2	5	2	4	4	5	3	3	4	3	5	4	5	4	4	3	3	3	3	4	4	4	5	4	4	3	4	4	4	3	3	5	2	3	3	4	3	3	5	2	4	3	2
42	6	3	4	4	2	4	3	4	5	3	3	3	3	4	3	4	4	4	5	4	4	4	3	4	3	4	4	3	4	3	3	4	3	4	5	6	4	5	2	3	2	4	3	4	4	3	4	4	2
43	5	4	3	4	3	3	4	4	4	3	4	4	3	3	4	4	4	3	3	2	2	3	3	3	2	2	2	2	4	3	3	1	2	2	2	2	3	4	3	3	3	3	2	2	3	3	3	3	3
44	5	3	3	5	3	5	3	5	5	3	3	5	5	5	3	5	4	5	5	5	5	4	5	5	3	4	3	3	3	3	3	3	3	3	2	4	3	3	3	3	3	3	3	3	3	3	3	3	3
45	4	2	2	3	2	3	2	5	5	3	3	4	3	2	3	2	3	2	5	5	3	3	4	3	3	5	5	3	4	2	5	4	6	5	3	4	6	3	2	4	5	5	4	5	5	5	4	4	3
46	2	2	4	3	4	3.66189	3	5	1	4	3	5	2	4	3	3	3	4	5	4	4	2	3	4	4	3	3	2	5	3	4	4	3	3	6	1	3	3	2	4	4	4	1	2	3	3	2	3	3
47	6	4	4	3	2	4	3	4	5	4	3	4	3	2	2	4	4	4	4	3	3	4	4	6	4	4	4	4	6	4	3	3	5	5	4	4	4	4	2	3	4	5	4	2	4	2	3	3	2
48	2	3	2	4	2	2	3	4	3	4	2	4	2	2	3	2	3	4	6	2	2	2	3	4	3	3	3	5	6	3	3	6	4	4	3	2	3	3	2	2	2	6	2	2	4	1	2	3	2
49	5	3	4	4	3	3	2	5	4	3	3	4	3	3	2	3	4	3	4	3	3	3	4	4	3	3	4	3	3	3	4	4	4	4	3	4	5	4	4	4	4	4	5	4	4	3	5	4	3
50	3	4	3	4	1	4	2	6	1	4	5	6	4	1	3	3	5	5	6	3	2	4	4	4	4	4	2	3	6	1	4	3	6	5	4	2	5	4	2	5	5	6	6	6	6	1	5	3	2
51	2	1	3	4	1	3	1	5	2	4	3	6	4	1	3	2	5	4	6	2	1	3	1	3	2	3	3	1	5	4	2	3	4	3	2	2	5	3	2	2	2	3	1	1	6	3	2	3	1
52	3	1	4	1	1	4	1	6	4	2	1	3	2	1	1	1	2	4	6	1	2	3	1	3	1	2	3	4	3	6	1	2	2	2	4	4	4	4	1	1	1	5	4	3	2	2	2	2	2
53	4	2	4	3	2	4	4	5	2	5	4	3	3	2	3	3	5	4	4	3	4	3	3	5	4	5	4	4	4	3	5	4	5	4	5	5	4	4	3	3	5	4	3	4	4	2	4	3	4
54	5	4	5	5	3	4	3	3	3	4	3	5	5	4	3	4	4	4	3	3	4	4	4	4	4	4	3	4	4.3639	3	4	4	4	4	3	3	3	4	3	4	3	3	3	3	4	3	4	3	4
55	4	3	4	3	3	4	3	4	4	4	4	4	4	1	3	3	4	3	3	3	3	4	4	4	4	4	3	4	3	3	4	4	4	3	3	3	4	3.70571	4	3	3	3	4	3	4	3	4	3	3
56	3	2	3	3	2	4	3	5	1	5	3	4	1	2	2	2	4	2	5	3	2	1	2	1	2	4	3	3	6	2	3	4	5	4	3	1	5	2	1	2	3	4	1	1	3	1	2	1	2
57	4	3	2	2	1	3	2	6	5	5	5	5	3	2	3	4	6	5	5	4	5	5	5	4	4	4	2	4	5	3	6	6	5	5	5	5	5	4	4	3	5	5	5	4	5	2	4	2	2
58	2	3	4	5	2	2	2	5	3	5	3	5	3	1	3	3	5	3	5	4	4	3	3	5	1	4	3	3	6	4	4	2	5	6	5	1	5	4	1	2	5	4	1	2	5	1	5	3	2
59	2	1	4	4	3	6	2	6	1	6	4	6	6	5	4	5	5	6	6	5	4	2	4	5	4	5	6	4	6	4	2	4	4	2	5	1	6	5	1	4	5	5	3	5	5	3	2	3	3
60	2	1	3	4	1	3	2	5	2	4	5	5	3	4	3	4	5	4	5	3	6	3	5	5	3	5	4	3	6	2	4	4	5	4	4	1	5	5	2	5	5	6	4	2	5	4	4	3	3
61	3	3	5	2	2	3	4	3	1	4	4	4	2	3	3	3	3	3	3	3	2	2	2	4	1	2	2	2	3	3	3	2	4	3	2	2	2	2	2	2	4	4	2	3	3.98571	1	3	2	2
62	2	2	6	5	3	5	3	6	1	5	2	5	4	1	2	2	5	5	6	3	6	3	5	5	4	6	5	2	6	2	5	2	5	6	2	1	5	3	2	4	2	5	1	4	4	2	4	2	2
63	3	2	2	2	2	2	2	3	1	4	4	2	2	4	3	2	3	2	3	3	3	3	3	3	3	4	3	3	3	3	4	4	5	4	4	4	5	3	4	3	4	3	3	3	4	3	4	5	4
64	3	1	1	1	1	3	2	3	2	3	3	1	1	3	3	2	2	3	2	2	3	2	1	2	2	4	3	2	4	1	3	3	2	2	2	3	3	2	3	2	2	3	2	3	4	3	2	3	2
65	3	2	2	3	5	5	2	5	3	4	4	5	2	2	2	2	5	2	6	1	3	4	3	5	2	5	1	2	4	2	6	1	4	5	5	3	5	2	2	2	3	2	3	4	5	3	4	4	3
66	3	1	2	3	2	3	2	4	3	2	3	3	3	3	1	2	2	2	5	2	3	2	2	2	2	2	2	2	2	2	2	2	3	2	2	2	2	3	3	3	2	2	1	1	1	1	2	2	2
67	3	2	2	3	2	3	4	4	2	5	3	3	4	4	2	3	4	4	4	3	3	4	4	4	3	4	4	4	2	3	2	4	4	3	2	2	2	2	2	2	3	2	3	4	4	3	2	2	2
68	5	5	5	5	2	5	5	5	3	5	5	3	5	5	5	5	3	5	5	5	5	3.31034	5	3	5	5	3	5	3	5	5	5	4	5	5	2	5	5	4	5	5	5	5	5	3	4	5	5	5
69	3	3	3	3	3	4	3	4	4	4	3	4	4	4	4	4	4	3	4	4	5	4	4	4	3	4	3	4	4	4	4	3	3	3	4	3	4	3	4	4	4	3	3	3	3	4	4	4	4
70	4	3	3	4	3	5	3	3	3	3	4	3	3	4	4	3	3	3	4	3	3	4	3	3	3	4	3	4	3	3	4	3	3	4	3	3	4	3	4	3	4	3	3	3	4	3	4	3	4
71	4	2	3	2	2	4	5	4	2	6	3	3	2	3	2	3	5	5	6	4	4	3	3	4	3	3	3	3	5	4	3	3	4	3	3	2	6	3	4	4	4	2	3	3	5	1	4	4	4
72	5	2	4	5	3	3	3	5	3	5	3	5	5	2	5	3	5	3	6	3	5	4	4	5	5	3	3	5	5	3	5	4	5	5	5	2	4	4	3	5	5	4	2	3	5	2	4	4	3
73	3	2	3	2	2	4	4	2	2	4	3	3	3	1	3	2	4	1	3	4	4	2	4	4	4	4	4	4	4	4	3	4	5	5	5	2	4	4	4	4	2	4	2	2	4	4	4	1	3
74	4	4	3	3	2	4	5	4	2	5	4	4	3	1	1	2	4	4	5	4	2	4	4	5	3	4	2	3	3	2	4	4	4	5	4	4	4	4	2	3	3	4	5	3	5	1	5	4	4
75	2	2	3	3	2	4	1	5	2	6	3	3	5	3	2	4	5	3	4	4	4	3	4	5	3	3	3	3	4	4	3	2	3	2	3	3	4	3	3	3	4	4	2	3	3	4	3	4	4
76	3	2	4	3	3	4	4	4	4	4	3	4	4	3	3	3	4	3	4	4	4	4	4	4	4	4	4	4	4	4	4	3	4	4	4	4	4	4	4	4	4	4	4	3	4	3	4	4	3
77	4	2	3	3	2	4	3.34286	3	3	4	2	3	3	2	3	4	4	4	4	3	3	3	3	4	3	4	4	3	5	3	4	5	3	3	4	3	4	4	3	4	4	3	5	2	3	2	4	3	3.19714
78	2	2	4	6	1	2	3	4	1	4	3	3	4	2	4	3	5	2	3	2	3	3	2	3	2	3	2	3	4	3	4	3	3	3	4	1	4	3	3	2	3	4	2	1	5	1	3	4	3
79	2	3	4	3	1	2	4	4	2	2	2	4	3	1	4	4	4	2	2	2	3	3	4	4	3	3	4	3	4	3	5	3	4	4	3	1	4	4	2	1	3	2	1	3	5	2	5	2	3
80	3	3	4	3	2	3	3	5	2	5	6	6	4	1	3	4	5	3	6	4	3	3	4	4	3	4	2	3	6	4	4	5	5	5	6	2	5	4	2	3	5	5	2	2	4	5	4	3	4
81	3	2	4	2	1	3	1	4	2	3	2	3	1	1	2	3	2	1	3	1	2	3	2	5	2	3	1	1	5	1	4	1	4	4	3	3	4	3	2	1	4	3	1	1	3	1	3	1	2
82	2	3	3	3	2.60399	4	3	5	3	3	5	5	3	4	3	3	5	4	2	3	4	3	4	4	3	3	4	4	4	3	3	4	4	4	3	3	5	4	3	3	3	3	3	3	5	3	5	5	5
83	3.33618	3	3	4	4	4	5	3	4	5	5	3	3	3	4	3	4	4	4	3	4	3	4	5	3	3	5	4	5	3	4	5	4	5	4	4	5	4	4	4	5	5	4	5	5	3	3	4	3
84	4	3	4	4	2	3	3	4	3	5	3	4	4	2	3	3	4	4	5	3	4	4	5	4	3	4	3	4	5	3	4	3	4	4	4	4	4	4	4	4	4	4	3	4	4	3	4	3	3
85	6	5	6	6	1	6	6	6	4	6	6	4	3	3	3	3	6	6	6	3	5	4	4	5	4	6	3	4	6	5	6	2	5	6	5	4	5	3	2	2	5	5	2	5	6	3	6	3	5
86	4	3	4	4	3	5	4	3	3	4	4	4	3	3	4	4	4	4	5	4	4	3	4	3	4	4	4	4	5	4	4	5	4	5	5	4	5	4	4	4	4	4	4	4	4	3	4	4	3
87	2	3	6	6	6	6	6	6	1	5	5	5	5	5	6	6	6	6	6	6	6	6	6	6	6	6	6	6	6	6	6	6	6	6	6	1	6	6	6	6	6	6	1	6	6	6	6	6	6
88	2	1	3	5	1	3	1	2	1	4	4	4	3	1	3	1	4	2	4	3	2	1	1	5	2	2	3	3	6	1	2	2	4	4	4	1	6	4	1	3	3	3	3	1	4	2	4	3	3
89	2	4	4	4	3	4	2	4	2	4	3	3	4	1	3	3	4	3	3	3	3	3	3	4	3	3	3	3	4	3	3	3	3	3	4	2	4	2	2	4	4	3	1	1	4	3	4	2	3
90	3	2	3.80058	3	5	6	2	5	5	6	6	5	5	2	2	2	4	4	5	5	4	2	1	6	1	2	5	4	5	2	5	4	3	2	4	5	5	5	1	2	6	6	3	2	5	5	1	2	5
91	5	3	4	4	4	4	4	4	5	3	4	5	4	4	3	4	4	4	4	4	4	3	3	3	4	3	3	3	3	3	4	3	4	4	3	4	4	4	4	3	3	3	2	3	3	4	3	3	3
92	3	3	3	3	4	3	3	3	2	3	4	3	3	3	3	3	3	3	3	2	3	3	3	3	3	3	2	3	3	3	3	3	3	3	2	3	4	3	3	3	3	3	3	3	3	3	3	4	3
93	3	4	4	4	4	3	3	3	4	4	4	4	4	3	3	2	4	4	4	3	3	3	3	4	4	3	4	4	4	3	3	2	3	4	4	4	4	3	3	4	4	4	4	4	4	3	3	4	4
94	3	2	4	4	2	3	2	3	2	5	5	5	5	3	4	3	4	4	4	4	4	4	4	4	4	3	4	4	4	3	4	2	3	4	4	4	4	4	4	3	4	4	2	2	4	2	4	4	3
95	5	4	5	5	5	6	5	6	5	6	6	6	5	5	5	3.34483	5	3.51862	5	5	3.66	5	5	5	5	5	5	5	5	5	5	5	5	5	5	5	5	5	4	4	3.96286	3	5	3.04571	3.98571	3	4	4	4
96	5	2	5	2	4	3	1	5	1	6	2	4	4	1	2	3	4	3	5	3	3	2	2	5	1	4	3	4	5	4	3	2	6	5	4	3	6	6	6	3	6	6	2	5	4	5	4	3	4
98	4	1	5	4	2	6	3	5	2	4	5	6	6	4	5	2	5	5	6	3	5	3	4	5	3	5	2	4	5	3	6	2	5	6	3	5	5	6	3	5	5	3	2	4	5	3	5	2	4
99	2	2	6	5	1	4	2	4	2	3	3	3	3	1	3	4	6	4	6	3	3	2	3	3	3	5	2	2	6	4	3	3	5	4	3	2	5	5	3	3	3	4	5	2	2	1	6	2	2
100	1	3	6	3	2	3	3	5	2	5	2	3	4	2	3	2	4	3	6	2	4	3	3	3	3	4	3	2	6	2	5	5	6	5	4	3	4	3	2	2	6	4	2	3	4	1	4	2	1
101	3	2	3	3.69591	2	4	4	4	4	4	4	5	4	2	2	4	6	3	4	3	4	4	3.48	4	3	5	3	5	6	2	5	4	4	4	4	2	6	4	2	3	4	5	2	3	4	2	4	3	2
102	3	2	6	3	2	1	2	5	2	4	3	5	1	1	2	1	3	2	5	2	4	2	2	3	2	3	2	2	4	3	2	4	3	2	3	2	3	3	2	4	3	2	1	3	2	1	3	2	2
103	4	3	5	4	3	5	5	6	1	6	4	4	4	2	3	4	5	3	5	4	3	3	4	5	4	4	3	3	6	5	4	4	5	6	5	2	5	4	4	4	5	6	3	3	5	2	3	3	2
104	3	3	3	4	2	3	3	4	3	4	3	3	3	3	3	3	3	4	4	3	4	3	3	3	3	4	3	4	4	4	3	3	4	3	4	4	4	3	4	4	4	4	4	3	4	3	4	3	3
105	3	3	2	3	4	4	4	5	3	5	4	4	4	3	4	3.34483	3	2	3	2	3	2	3	4	2	4	5	4	5	2	3	4	4	3	2	2	4	4	2	3	4	4	2	3	3	2	3	3	3
106	5	2	4	1	1	2	5	4.36857	2	4	1	2	1	3	3	2	3	2	6	4	2	3	2	4	4	3	1	2	6	3	1	4	3	2	3	2	4	3	1	2	5	5	2	1	5	1	3	1	3
107	5	4	5	4	2	5	2	4	1	3	5	4	4	2	3	3.34483	3	6	6	3	3	5	5	5	3	2	4	3	4	3	4	2	5	5	5	4	5	5	3	3	4	4	3	3	5	1	4	2	1
108	4	2	3	3	1	3	1	2	2	3	3	3	4	2	2	2	3	3	5	3	2	2	4	4	2	3	2	1	3	2	2	1	5	5	3	5	4	3	2	1	2	3	1	2	4	1	1	1	1
109	2	3	5	3.69591	1	6	4	6	5	3	6	6	5	5	2	5	5	4	6	5	6	3	4	6	6	6	4	5	6	4	4	4	6	5	5	5	4	5	4	5	5	6	4	5	4	1	5	4	3.19714
110	5	3	4	4	2	4	4	4	3	6	4	4	4	1	2	3	4	3	6	4	3	2	3	5	4	4	3	5	4	2	3	5	5	5	5	4	5	4	2	3	6	5	2	3	5	1	3	3	2
111	3	2	3	2	3	3	3	3	2	4	2	2	2	2	3	3	4	4	4	3	3	3	4	4	3	4	2	2	3	3	4	4	3	4	4	3	3	3	3	4	4	4	3	2	4	4	4	3	3
112	6	3	3.80058	4	3	5	2	4	4	6	2	2	3	1	4	3	4	4	5	4	2	3	2	5	3	4	1	3	4	4	2	4	6	3	3	2	5	2	3	4	5	4	3	2	4	1	2	2	1
114	3	2	5	6	5	6	3	6	4	6	6	4	6	1	3	3	5	5	6	3	5	2	5	6	4	5	6	5	5	2	4	3	6	5	5	2	4	5	3	6	6	6	2	3	6	1	4	5	6
115	3	2	3	3	4	3	4	3	2	4	3	3	4	4	3	4	5	4	5	4	3	4	4	3	3	4	3	4	4	5	4	4	3	4	4	3	4	4	5	4	3	4	3	4	3	4	3	4	4
116	2	3	5	4	2	4	3	4	4	5	4	4	3	1	2	4	4	2	5	3	4	2	4	4	3	4	3	3	4	3	4	4	4	5	4	4	5	4	3	3	4	4	5	3	6	2	4	4	4
117	2	1	2	3	3	3	2	3	1	3	3	2	1	2	1	3	2	4	3	3	3	2	3	2	3	3	2	2	3	3	3	2	3	2	3	3	4	3	2	3	3	3	3	3	3	3	3	3	3
118	3	2	2	3	2	3	2	3	4	2	2	2	1	2	2	2	2	2	2	3	2	2	2	4	2	2	2	2	3	2	3	2	3	1	2	1	3	2	1	2	2	2	3	2	3	2	2	2	2
119	4	4	5	4	2	4	3	3	2	4	3	3	4	1	2	3	4	4	6	3	3	5	4	5	4	5	3	3	5	3	4	3	4.07714	5	4	4	4	3	3	3	3	6	2	5	4	3	4	3	2
120	2	2	3	3	2	5	4	4	2	4	3	5	5	2	5	4	4	3	6	4	4	2	4	4	3	4	3	3	2	3	5	4	4	4	4	2	4	4	2	3	3	6	4	3	4	3	3	4	4
121	4	3	5	4	2	2	3	2	4	3	4	2	3	2	4	3	3	3	4	2	3	3	3	4	2	3	3	3	4	5	5	1	3	3	4	4	5	3	2	2	3	3	3	3	3	3	4	3	3
122	1	3	4	5	3	6	4	4	2	4	2	5	4	3	6	4	5	4	6	5	4	4	5	5	5	4	3	3	6	3	4	5	3	6	5	2	4	3	2	3	4	4	2	2	5	3	3	3	3
123	3	2	2	2	2	2	2	3	2	2	2	2	2	1	3	2	3	3	3	2	2	3	3	3	2	3	1	2	2	2	3	4	3	3	2	2	3	3	2	3	3	3	3	3	3	3	2	3	3
124	5	5	3	1	2	6	2	6	2	4	3	5	2	2	2	2	5	3	6	6	6	3	4	4	2	4	5	3	3	3	3	5	6	5	3	3	3	3	4	4	5	5	4	6	6	6	5	2	2
125	2	2	5	1	2	6	3	4	2	5	4	5	5	1	2	2	5	2	4	2	3	1	1	5	2	5	4	3	5	2	4	4	5	5	4	1	3	2	4	3	5	5	3	1	5	2	5	3	5
126	2	2	5	4	2	5	3	6	2	6	3	6	5	2	3	5	6	6	6	4	6	5	5	6	3	4	3	3	5	3	5	2	6	6	5	4	4	5	3	2	6	4	2	2	2	2	4	5	2
127	3	3	4	2	2	4	3	5	2	4	4	4	4	1	4	4	4	3	6	4	4	3	5	5	4	4	3	2	6	3	5	5	3	5	4	4	4	4	3	5	3	5	3	2	5	3	4	4	4
128	4	4	4	3	3	5	4	6	4	4	6	5	3	3	2	4	5	5	5	5	4	4	5	4	2	4	4	5	6	5	4	4	4	4	5	4	4	5	3	5	5	5	3	4	6	3	4	4	4
129	4	2	4	5	2	6	4	6	3	6	6	6	5	1	4	4	5	5	6	4	4	3	5	6	3	5	4	4	5	4	5	3	5	5	5	3	5	4	2	4	6	6	4	5	5	2	5	3	3
130	3	3	4	4	4	4	4	4	4	4	5	5	5	4	3	5	4	5	5	6	5	5	4	6	4	6	4	4	4	5	5	4	4	4	4	3	4	4	3	3	4	4	5	4	4	3	4	3	3
131	2	2	4	4	2	4	3	4	2	4	3	3	3	3	3	3	3	4	4	3	3	2	4	4	2	3	3	3	4	4	4	4	4	3	4	2	4	3	3	3	4	4	1	3	3	3	4	2	1
132	1	1	5	6	2	1	2	4	2	5	5	4	5	2	2	2	3	3	4	5	3	5	5	5	3	5	4	2	6	4	5	4	5	4	5	2	5	3	4	4	5	6	5	3	5	1	4	3	1
133	5	4	4	4	4	5	4	5	5	5	5	5	5	4	4	5	5	4	6	4	3	4	4	5	5	5	5	5	6	4	4	5	5	2	4	2	3	3	2	4	5	4	5	3	5	3	4	4	4
134	1	1	3	3	3	4	3	5	2	2	5	5	5	5	5	5	5	5	5	5	5	4	5	4	4	4	5	3	6	2	4	4	6	3	5	2	5	5	5	4	5	4	5	5	5	2	5	3	2
135	5	5	5	4	5	6	4	5	6	4	3.71143	4	6	5	5	5	4	5	5	6	4	5	6	4	4	6	5	4	4.3639	5	5	5	5	3.94269	6	5	4	5	6	5	4	5	6	5	5	5	5	4	5
136	2	3	2	6	1	2	5	6	2	3	4	5	4	6	4	4	5	3	3	2	4	3.31034	3	6	5	2	5	4	6	6	4	2	4	3	5	2	5	6	2.85755	3	6	6	1	2	5	5	3	3	1
137	2	2	4	1	1	3	1	2	3	2	3	3	1	1	3	2	4	5	5	3	1	2	4	4	4	3	2	2	5	4	4	3	4	4	4	3	4	1	1	1	3	2	1	2	4	1	2	1	1
138	5	5	5	3.69591	3	4	3	5	5	3	3	4	3	3	4	3	4	4	4	3	5	5	5	5	5	5	3	4	5	6	5	4	5	5	4	5	5	5	5	4	3	4	4	4	4	3	4	3	4
139	2	2	3	4	2	2	3	4	3	3	3	3	4	3	2	2	4	3	5	3	3	3	3	4	3	3	3	4	4	3	4	3	3	4	4	2	4	3	2	3	3	4	3	1	1	1	3	2	3
140	4	4	5	4	2	3	4	5	3	5	3	5	5	4	4	5	5	4	5	4	5	4	4	4	4	4	4	4	4	4	5	5	5	5	5	5	5	5	5	5	5	5	5	5	4	4	4	5	5
141	3	4	4	3.69591	3	2	3	3	1	3	3	3	3	2	3	3	4	4	3	2	2	2	3	3	3	3	3	2	3	3	3	3	3	2	2	2	2	4	2	3	3	2	2	2	3	2	3	3	2
142	4	3	4	2	3	3	4	5	3	4	4	5	5	3	3	4	4	4	4	3	4	3	4	4	4	4	3	3	5	3	5	4	4	5	4	3	5	4	3	3	4	4	4	3	4	3	4	4	4
143	3	2	4	3	1	3	4	6	2	5	3	3	3.55556	3	4	3	3	4	4	4	5	3	3	2	3	3	3	2	3	3	3	2	3	4	4	3	4	4	2	4	3	4	2	1	2	3	3	2	2
144	4	4	5	3	4	4	3	4	3	4	4	4	4	4	3	5	5	4	6	5	5	5	4	4	4	4	4	4	4	3	4	3	4	4	5	4	5	4	3	4	4	4	4	4	4	4	5	4	4
145	4	2	4	3	3	3	3	5	2	4	4	4	3	4	3	4	4	4	5	4	4	3	3	3	4	3	3	4	4	2	3	4	4	3	4	2	4	4	2	3	4	4	4	1	4	4	4	4	4
147	6	6	6	6	5	4	5	6	5	4	3	4	5	4	5	6	6	5	4	3	4	3	5	6	6	6	6	5	5	6	5	6	5	5	5	4	4	5	4	5	5	5	4	6	6	6	5	5	5
148	3	3	4	4	3	3	3	5	3	4	4	4	4	3	3	3	3	2	4	3	3	3	3	3	3	3	3	3	4	3	3	3	3	4	3	2	4	3	2	3	3	3	3	3	3	2	3	3	3
149	3	1	3	3	3	3	3	4	1	4	3	3	3	1	2	3	3	3	4	3	3	3	3	3	2	3	3	3	3	3	3	3	2	3	3	3	3	3	3	2	2	3	3	3	3	3	2	2	3
150	2	3	3	2	2	4	3	4	2	4	3	4	4	2	2	4	4	3	4	4	4	4	4	4	4	4	4	4	4	4	4	4	3	3	5	2	5	3	4	4	5	2	3	4	5	3	4	4	5
151	4	3	4	4	4	4	3	4	3	4	4	4	3	3	2	3	4	4	4	4	4	4	4	4	4	3	4	4	4	4	4	3	3	3	4	3	4	4	2	3	3	3	2	3	4	3	4	4	4
152	2	1	3	3	3	4	4	4	2	6	4	4	4	1	2	3	4	4	4	5	4	3	3	3	4	3	3	2	3	4	4	5	4	3	4	3	3	4	3	4	4	3	2	1	3	3	4	2	4
153	3	4	3	5	5	5	4	5	4	4	3	4	4	3	4	3	5	3	3	4	4	4	4	5	4	4	3	3	5	3	5	5	4	4	4	4	5	4	3	4	4	4	5	5	5	4	4	4	5
154	4	2	5	2	3	3	4	5	2	6	6	6	5	1	3	4	4	1	5	6	5	4	4	4	4	5	2	4	4	4	5	6	4	5	4	2	5	5	2	5	6	4	5	2	5	4	5	5	5
155	4	4	3	2	3	3	2	4	4	3	4	4	2	2	4	3	3	4	5	1	2	5	4	4	2	2	1	3	4	5	3	2	3	3	4	2	4	4	3	3	2	2	3	2	3	3	3	2	3
156	4	3	5	4	2	3	4	3	3	4	3	3	4	3	4	4	4	4	4	4	4	4	3	5	4	5	4	5	4	4	3	3	3	6	4	4	5	4	3	3	5	4	5	5	5	3	4	3	5
157	5	3	3	4	2	2	3	5	3	4	3	3	3	1	2	3	3	2	4	3	2	3	3	4	4	3	3	3	3	3	2	3	4	4	4	3	4	3	4	2	3	4	4	2	3	3	4	3	3
158	4	3	4	3	3	4	2	4	3	5	3	5	4	4	4	4	4	4	5	5	5	5	4	4	4	5	5	5	5	5	4	3	5	6	6	4	4	5	4	5	5	3	4	2	5	3	3	4	5
159	2	1	5	3	2	3	3	5	2	3	3	5	4	2	3	3	5	2	4	2	2	2	3	4	4	2	1	3	4	3	5	5	4	4	4	1	5	3	2	2	3	4	4	3	4	1	3	2	3
160	2	3	4	4	2	3	2	3	2	3	3	3	3	1	2	2	4	3	5	3	3	2	4	4	3	3	3	4	4	4	4	4	3	5	4	2	4	4	2	3	4	2	2	3	4	2	3	3	2
161	4	4	4	5	5	5	3	5	3	5	5	5	3	2	2	4	4	2	2	2	3	3	3	4	4	4	4	4	4	4	5	5	4	4	4	4	5	5	3	3	4	5	5	3	6	4	4	3	5
162	4	4	4	5	5	4	4	4	3	5	6	6	5	5	5	5	4	5	5	5	5	5	6	6	5	5	4	5	4	4	4	4	4	5	5	5	6	5	5	5	6	5	4	5	5	5	5	5	5
163	2	2	3	3	2	2	5	5	2	5	3	4	3	2	3	3	3	4	5	4	5	4	2	5	4	3	3	3	4	4	4	3	4	3	4	2	3	3	2	3	5	4	3	4	4	3	3	3	3
164	2	2	3	1	1	3	3	4	1	3	3	4	2	4	3	2	3	2	4	3	3	4	2	4	4	3	3	3	4	3	3	3	3	4	4	1	2	3	1	2	2	3	4	1	5	2	3	4	3
165	3	3	3	3	3	3	3	3	2	3	3	3	3	3	3	3	3	3	3	3	3	3	3	3	3	3	3	3	3	3	3	3	3	3	3	3	3	3	3	3	3	3	3	3	3	3	3	3	3
166	3	3	3	3	3	3	2	4	3	4	4	3	3	2	3	3	3	3	4	3	3	3	3	3	3	3	3	3	4	3	3	3	4	3	4	2	4	4	2	3	3	3	3	3	3	2	3	3	3
167	2	3	4	3	2	4	3	4	3	4	4	4	4	2	3	3	4	3	4	3	3	3	3	3	3	3	3	2	4	3	3	3	4	4	3	3	3	3	2	3	3	3	3	3	3	2	3	3	3
168	4	2	3	2	2	2	3	4	1	3	4	4	1	1	2	2	2	1	3	3	3	2	2	3	2	3	2	3	3	3	2	2	3	2	4	1	3	2	1	1	3	4	1	1	2	1	2	2	2
169	3	3	3	4	2	3	3	3	3	4	3	3	4	3	2	3	4	3	4	2	3	3	2	3	3	3	4	3	3	4	4	3	3	2	3	3	4	3	3	3	3	4	3	3	4	2	3	3	4
170	2	2	3	3	2	3	2	3	2	3	3	3	3	1	3	2	3	3	2	2	2	2	2	3	2	2	2	2	2	3	3	3	2	3	2	2	3	2	2	2	2	2	3	2	2	2	2	2	3
171	5	2	4	3	2	2	2	4	4	3	2	5	3	3	2	2	4	4	4	3	4	3	4	4	4	4	4	4	4	4	3	4	4	4	3	3	2	3	3	3	3	2	3	3	2	3	2	3	2
172	4	4	5	4	4	4	4	3	2.69516	2	2	4	4	3	4	4	4	3	4	3	4	2	2	4	2	2	3	2	3	4	4	3	4	2	4	4	4.14857	3	4	4	3	3	4	3	4	3	3	3	2
173	2	2	6	5	6	6	6	3	6	6	6	5	5	1	4	6	6	6	6	5	6	6	5	6	6	6	6	5	6	2	6	6	6	4	6	2	5	6	4	5	6	4	5	6	6	5	6	6	4
174	3	3	4	4	4	3	5	4	3	6	4	5	4	3	4	5	5	5	4	5	5	5	4	6	5	5	4	5	5	3	4	5	5	5	5	3	3	3	3	3	5	5	4	3	4	3	4	3	3
175	6	4	4	5	5	5	5	4	4	3	5	5	5	5	4	5	4	4	4	4	4	5	5	5	4	5	4	4	5	5	6	5	5	4	5	6	4	4	4	5	4	4	4	4	4	5	5	5	5
176	3	2	5	6	5	5	6	6	2	5	4	5	3	1	3	4	5	3	4	5	4	5	4	4	5	4	4	5	5	5	5	4	6	5	6	2	5	5	3	3.29799	5	4	1	2	5	3	5	5	4
177	4	2	5	3.69591	3	6	4	4	5	5	4	5	4	4	4	4	5	5	5	4	4	5	4	5	3	4	3	4	4	4	5	4	5	5	5	3	5	4	4	4	6	4	3	3	6	4	4	5	5
178	2	3	5	5	3	5	5	5	2	5	5	5	4	2	3	5	6	4	4	5	5	5	6	6	6	5	4	6	5	5	6	3	5	4	5	2	5	6	3	5	5	5	2	2	5	3	4	4	3
179	1	2	5	1	2	5	4	4	1	4	4	6	3	3	3	3	3	3	4	3	3	3	6	5	5	4	3	3	5	3	2	6	5	3	6	1	2	3	2	4	4	5	1	1	4	3	3	3	2
180	3	3	3	4	4	4	3	5	4	4	4	4	3	2	4	4	2	4	5	3	4	3	3	4	2	3	3	2	5	4	3	5	3	4	3	4	5	4	3	3	2	2	4	2	4	2	4	4	1
181	1	2	5	5	2	3	4	5	2	5	4	5	4	1	2	2	3	4	4	3	4	4	4	5	4	4	4	5	5	4	4	3	3	3	3	2	2	3	2	2	2	3	1	2	2	2	5	3	2
182	1	1	4	4	4	2	4	4	1	4	4	4	3	2	3	3	4	4	4	3	3.66	3	3	4	3	3	2	3	4	3	5	5	4	3	4	1	4	4	1	3	4	4	1	3	5	3	3	3	3
183	4	4	4	4	4	4	4	4	4	4	4	4	4	3	4	4	4	4	4	4	4	4	4	4	3	3	2	3.42571	3	3	2	2	3	4	4	4	3	3	3	3	4	3	4	4	3	3	4	4	2
188	1	3	4	3	1	3	4	6	1	3	1	4	5	5	4	4	4	2	5	1	5	3	4	5	5	5	1	5	6	4	5	6	5	5	5	1	4	4	2	4	4	5	6	5	5	1	4	5	1
189	4	3	4	3	4	3	4	5	5	5	4	5	5	4	4	3.34483	4	4	4	2	5	5	5	5	5	5	5	5	5	5	4	4	4	4	4	5	5	5	4	4	4	4	2.9886	3	4	4	4	5	4
190	4	2	3	4	2	3	2	4	2	3	3	3	2	1	2	2	3	4	3	2	3	3	3	5	2	3	2	4	6	4	4	3	5	3	4	2	5	4	2	1	4	3	2	4	3	3	4	4	3
191	3	1	4	4	3	5	2	4	4	3	4	5	4	2	3	3	4	2	5	3	4	4	2	4	2	2	3	4	3	4	2	5	3	5	4	4	5	3	3	3	3	3	2	3	4	4	4	3	4
192	3	2	4	4	2	3	3	3	3	3	3	3	3	3	3	3	3	3	3	3	3	3	3	3	2	3	3	4	6	6	5	5	6	6	4	2	4	4	3	4	5	6	1	3	5	5	5	3	3
193	1	2	4	5	1	3	4	3	1	6	5	5	2	2	3	5	4	5	5	5	3	2	5	5	6	2	3	3	4	4	4	6	6	5	5	1	5	5	1	5	6	5	3	3	5	2	3	2	2
194	2	1	5	4	3	5	6	6	1	6	4	6	3	1	3	4	4	3	5	3	5	6	4	6	4	3	5	3	6	3	5	6	6	3	5	3	5	2	2	3	5	3	1	3	4	1	5	2	2
195	3	3	4	4	2	4	5	5	2	3	4	6	5	3	3	4	4	4	4	5	5	3	4	5	5	5	3	4	6	3	3	4	5	3	4	2	4	5	3	4	5	5	2	2	5	4	3	4	3
196	3	6	6	6	1	5	4	6	1	4	3	6	4	5	2	5	4	6	6	6	4	4	6	4	5	5	3	6	6	4	5	4	6	4	5	4	5	4	6	5	3	6	3	1	4	4	5	5	2
197	5	3	4	4	4	3	3	3	3	3	2	3	4	1	3	4	4	3	3	4	2	3	2	3	3	3	3	4	5	4	4	4	2	3	3	4	4	4	3	2	4	5	5	4	4	3	3	3	2
198	5	4	4	4	5	4	4	4	6	4	4	4	4	4	3	5	4	4	5	5	4	4	4	4	5	4	4	4	3	3	4	5	5	5	4	6	4	4	4	5	4	5	5	3	4	4	4	5	3
199	5	4	5	5	4	5	5	5	4	5	5	4	3	4	5	5	4	4	5	5	4	5	4	5	5	6	4	5	5	6	4	4	5	5	6	5	5	4	5	6	5	5	4	6	5	5	4	5	3
201	1	2	4	4	3	5	2	4	1	6	5	6	4	2	4	5	5	5	5	2	4	2	2	5	4	6	5	3	6	5	4	6	5	3	5	1	5	4	2	6	6	6	1	2	5	3	5	5	2
202	4	3	4	2	2	4	5	5	4	6	6	4	3	2	5	4	6	5	5	4	2	3.31034	2	5	3	2	5	5	6	2	4	5	5	6	6	2	5	6	4	4	5	6	6	6	5	1	5	2	2
204	1	3	3.80058	4	3	4	3	5	3	4.16286	4	3	2	2.50712	5	3	4.08832	2	4.45429	5	6	3	4	5	4	2	5	4	3	2	5	6	2	3.94269	3	4	5	3.70571	3	6	3.96286	4	3	5	2	6	4	6	3
205	3	2	4	4	2	2	5	5	2	5	4	4	4	2	3	3	4	3	5	3	5	3	4	4	4	3	2	4	3	3	5	5	3	4	4	3	4	4	2	3	5	5	4	3	4	3	4	3	3
206	3	3	4	5	2	5	1	6	3	6	4	4	4	5	3	5	5	2	6	2	4	3	2	3	3	3	2	2	6	3	5	3	3	5	4	2	3	4	1	1	4	2	2	1	3	1	3	3	4
207	3	4	2	3	2	5	4	5	2	5	5	5	5	3	5	5	5	5	5	5	5	2	4	3	5	5	3	5	5	5	5	6	3	2	3	2	5	5	5	5	5	5	3	3	5	4	4	5	5
208	2	3	4	5	1	4	6	6	1	6	4	6	6	2	4	5	6	3	5	4	6	4	4	6	6	5	2	5	6	4	5	3	6	6	5	2	5	4	3	4	6	5	5	4	6	4	6	3	2
209	3	4	4	2	4	4	4	5	2	5	4	5	4	4	2	5	5	5	5	4	4	3	2	4	3	3	3	4	5	4	3	4	4	4	4	2	4	4	3	3	5	5	2	2	4	2	3	3	4
210	4	3	4	4	4	4	5	5	2	5	4	4	3	4	4	3	4	5	3	4	4	4	5	5	4	4	5	5	5	4	4	5	5	5	5	5	4	3	4	4	3	4	2	2	2	3	4	3	4
211	3	3	4	5	5	5	4	5	2	3	4	5	5	3	4	3	4	3	6	4	4	3	3	5	4	4	5	3	5	4	4	5	5	5	4	2	4	3	3	4	4	5	6	3	5	4	4	3	4
212	3	3	3	3	3	4	3	5	3	3	3	5	4	2	3	3	4	4	6	5	3	2	4	4	2	5	4	5	6	4	4	5	5	5	3	2	3	5	2	3	3	5	4	3	5	3	3	4	5
213	4	2	4	5	3	4	5	5	3	3	4	4	4	2	3	5	4	4	4	4	5	4	3	4	4	5	4	4	5	4	3	4	3	3	4	3	4	3	2	3	4	4	4	3	4	3	3	4	4
214	5	4	3.80058	3.69591	2	2	3	5	4	5	5	5	5	3	3	4	3	3	4	3	4	4	3	4	4	3	3	3	4	3	4	3	5	5	4	5	4	4	3	3	4	5	4	5	3	4	4	3	4
215	3	2	4	4	2	4	3	3	2	2	3	2	3	1	2	2	3	4	3	3	3	2	2	3	3	2	2	3	4	4	4	4	3	4	4	3	4	4	2	3	2	2	2	2	2	2	3	2	2
216	3	3	3	5	2	2	3	4	2	2	3	4	3	4	4	5	5	4	4.45429	3	4	4	3	5	3	4	3	5	4	4	5	5	5	4	5	2	4	4	2	3	3	4	3	2	4	2	4	3	3
217	5	4	4	3	4	4	4	5	4	4	4	4	4	4	4	4	6	5	4	5	5	4	5	4	4	5	4	4	4	4	4	4	5	4	4	4	5	4	4	4	6	5	5	4	5	5	5	5	4
218	4	3	4	4	3	3	4	4	2	5	4	4	4	3	2	3	3	3	5	4	4	4	4	4	4	4	4	4	4	4	5	4	3	5	4	4	4	4	4	5	4	4	3	4	4	4	4	3	3
220	2	3	4	4	3	3	4	5	1	4	4	4	3	2	2	3	4	3	5	4	4	3	4	4	3	3	4	4	6	5	4	5	4	4	4	2	5	4	3	4	5	4	2	3	5	3	4	4	5
222	4	2	4	4	2	2	2	3	2	4	3	3	3	4	2	3	4	4	4	3	3	3	4	5	2	2	3	3	4	3	4	3	4	4	5	2	4	3	2	3	3	2	1	2	2	1	2	1	3
223	3	1	4	4	4	4	3	6	4	5	2	5	5	1	4	5	4	3	5	6	4	4	5	5	4	4	3	4	4	5	5	2	4	4	4	3	4	4	4	4	4	4	4	4	4	4	4	4	4
224	5	5	4	3	2	2	2	2	5	4	4	3	3	3	4	3	4	3	5	5	3	3	3	3	5	4	4	4	4	3	3	4	5	3	3	5	3	4	4	4	4	4	5	3	5	3	4	4	3
225	5	2	4	5	1	3	2	3	3	3	4	4	3	1	3	2	3	3	4	3	2	3	2	4	3	2	3	3	3	3	3	3	3	3	3	3	3	3	3	3	3	3	3	3	3	3	3	3	3
226	5	6	5	5	2	5	2	6	6	5	5	6	4	1	4	1	6	6	6	4	6	6	3	5	1	1	5	5	5	5	6	1	5	5	5	6	6	6	6	2	6	1	1	1	5	5	5	5	5
227	3	3	4	3	3	5	2	4	3	3	4	4	4	2	3	4	3	3	5	3	3	3	2	2	2	3	3	2	4	3	5	5	4	3	3	4	5	3	3	3	2	3	4	3	3	2	2	4	4
229	4	2.80342	4	6	3	3	4	5	2	5	4	3	3	3	3	4	5	3	5	4	3	3	3	3	4	3	2	3	4	3	2	3	3	4	5	3	4	3	2	3	5	4	3	4	3	2	3	3	4
230	2	3	4	5	2	3	4	4	2	4	3	2	3	3	4	3	3	2	4	2	3	2	3	3	2	3	3	2	3	3	4	3	3	2	4	3	3	4	3	2	4	3	5	2	5	3	4	3	3
231	2	2	4	3	1	2	3	5	3	4	3	4	4	2	3	2	4	3	5	2	4	3	4	5	3	3	2	3	5	3	4	2	4	5	4	2	4	5	2	2	5	4	2	2	4	2	5	3	3
232	3	2	2	4	1	3	4	5	2	5	4	3	3	2	3	4	4	4	4	2	4	4	4	4	3	3	3	3	3	3	3	3	3	3	3	3	3	3	3	1	3	3	3	3	3	3	3	3	3
233	2	3	4	5	2	6	3	4.36857	1	4	2	5	3	2	6	4	4	4	3	4	1	5	2	2	4	4	4	2	3	3	4	3	4	5	4	4	4	3	3	3.29799	1	2	2	2	4	5	6	5	5
234	4	3	4	3.69591	2	4	3	4	3	4	4	4	4	3	4	4	4	3	3	4	4	4	4	4	4	4	4	4	4	3	4	4	4	4	4	4	4	4	4	4	4	4	4	3.04571	4	4	4	4	4
235	3	2	3.80058	5	2	3	2	4	2	4	4	3	4	3	2	2	5	3	5	3	2	3	3	5	3	3	3	2	2	4	2	2	5	2	5	2	5	5	2	3	5	2	2	2	2	2	4	3	4
236	1	1	2	3	4	2	1	4	3	3	2	3	4	1	2	2	4	3	4	2	3	3	2	3	2	2	3	4	4	3	2	3	2	3	2	2	2	2	3	3	3	4	3	3	4	3	4	3	4
237	4	2	4	6	4	5	5	6	4	6	5	5	6	3	5	4	5	3	5	3	5	4	4	4	5	4	4	3	6	4	4	6	6	5	6	4	6	3	2	4	5	3	2	3	4	2	4	3	3
238	5	5	5	5	2	5	4	6	4	3	5	5	5	3	3	5	5	3	5	5	5	5	5	5	5	5	5	3	5	5	5	5	5	5	5	4	5	5	4	5	5	5	5	5	5	4	5	5	5
239	2	3	4	5	5	4	4	4	2	3	4	4	3	2	4	2	5	2	6	1	4	3	4	2	3	2	3	2	6	2	5	4	3	6	4	2	5	4	1	2	4	5	5	5	5	1	3	2	5
240	4	3	4	5	2	5	4	6	3	5	4	5	4	4	3	3	6	4	6	4	5	5	5	6	3	3	4	3	6	4	6	3	5	5	4	5	6	4	2	2	5	2	3	5	4	2	4	3	4
241	2	2	3	3	3	3	4	4	1	5	3	3	2	3	2	3	4	3	3	4	3	2	2	3	3	3	3	4	2	3	3	2	2	3	3	2	3	3	3	3	2	3	3	2	5	2	4	3	2
242	4	3	4	4	3	5	3	5	3	4	5	4	4	3	3	3	4	4	6	4	4	5	3	5	4	4	3	4	3	3	4	3	4	4	3	4	3	4	3	3	5	5	4	4	3	3	4	4	3
243	4	2	3	4	3	4	4	4	2	3	4	4	3	3	2	3	3	4	2	2	3	5	4	4	3	2	3	3	4	3	4	3	3	3	3	2	4	3	3	4	4	3	3	4	3	4	4	4	3
244	5	5	3	5	4	6	4	5	6	5	5	3	6	3	5	5	5	4	6	5	5	4	5	6	4	5	2	4	6	5	4	4	5	6	6	6	5	5	6	3	6	3	6	5	5	3	5	3	5
245	4	4	4	4	3	5	2	4	5	5	5	5	4	4	4	4	4	4	4	4	3	3	4	4	4	4	4	3	5	2	6	5	5	5	4	5	6	6	5	5	5	5	4	4	4	4	4	4	4
246	4	3	3	3	2	2	1	4	1	3	5	3	2	3	2	3	5	5	5	4	3	5	4	3	2	4	3	4	5	3	4	2	4	3	2	2	3	4	3	4	2	3	4	3	2	4	5	6	4
247	5	5	5	5	1	1	4	5	5	5	5	5	5	5	3	5	5	5	5	5	5	5	5	5	5	5	5	5	5	5	5	5	5	5	5	5	5	5	5	5	5	5	5	5	5	5	5	5	5
248	5	3	4	3	3	4	3	5	4	3	5	4	4	4	2	2	4	4	5	3	4	4	4	3	3	4	3	4	4	4	5	5	5	5	4	3	3	3	4	4	4	3	3	2	3	3	3	2	3
249	2	2	3	3	2	3	3	4	2	3	2	3	2	1	2	2	3	2	3	2	4	2	2	4	3	2	3	3	4	3	2	2	3	2	4	3	4	2	2	2	3	3	2	2	3	2	2	3	4
250	2	2	4	3	1	2	2	2	2	4.16286	3	3	3	3	2	2	2	2	4	2	3	3	3	4	3	3	2	3	3	3	3	3	3	2	2	1	4	3	2	2	4	3	3	2	3	2	3	2	3
252	4	3	4	3	3	3	3	3	3	4	4	4	3	3	3	3	4	4	4	2	3	3	3	3	3	3	3	3	3	3	3	3	3	3	3	3	3	3	3	3	3	3	3	3	3	3	3	3	3
253	2	2	3	3	1	1	2	4	2	3	2	2	4	1	2	3	2	2	5	1	2	2	2	3	2	3	3	3	4	3.43305	3	3	2	3	2	2	3	3	3	3	3	3	3	3	3	3	3	3	3
254	4	4	3	5	2	5	2	3	3	3	6	6	4	2	4	3	5	4	5	1	4	3	2	4	2	5	4	3	5	4	6	4	4	5	5	5	5	6	5	3	5	4	4	2	4	1	4	4	5
255	2	3	4	5	2	2	3	4	2	4	3	3	3	2	3	3	3	3	4	3	3	3	3	3	3	4	2	4	4	3	2	2	5	5	4	4	4	4	3	3	4	4	4	4	4	1	3	2	4
256	2	2	4	5	3	4	3	5	1	3	4	4	4	1	3	3	4	1	4	4	4	2	3	3	3	2	2	4	4	3	4	3	4	4	4	2	4	3	1	2	4	4	2	2	3	2	3	3	3
257	2	1	4	5	2	4	5	5	2	5	3	4	4	3	1	4	5	2	5	3	4	3	4	4	3	2	2	2	5	4	4	5	3	4	4	2	5	4	3	4	4	5	4	4	5	2	4	3	3
258	2	1	4	4	1	3	3	6	2	5	3	4	2	1	3	2	3	2	6	4	4	2	2	3	3	3	3	4	5	3	3	5	4	3	4	2	2	2	1	2	4	4	3	1	3	1	2	2	3
259	3	4	3	5	3	4	5	5	2	4	3	4	4	4	4	3	4	4	4	4	4	3	4	4	4	4	4	4	4	4	4	4	4	4	4	4	4	4	4	4	4	4	4	4	4	4	3	4	4
260	4	5	3	4	3	4	3	4	4	4	4	3	4	4	4	4	5	4	3	3	3	4	4	4	4	4	4	4	4	4	4	4	5	5	5	5	5	5	4	4	5	4	4	4	4	4	4	4	4
261	3	2	4	3	3	3	5	6	2	5	4	5	3	3	2	3	5	5	5	4	4	3	3	4	2	4	2	5	6	3	3	4	5	5	6	2	5	4	2	3	5	5	3	3	3	3	3	2	3
262	3	2	4	3	1	2	4	5	2	5	2	2	3	1	2	1	5	3	2	1	3	2	2	4	1	1	1	3	4	4	3	1	5	5	4	1	4	3	1	1	3	1	2	3	5	1	4	1	2
263	2	1	2	2	1	2	1	4	2	3	2	2	2	2	2	3	3	3	3	2	2	2	2	3	1	1	2	2	4	4	2	3	4	3	3	1	2	3	1	2	3	3	3	1	2	1	3	2	2
264	2	2	2	3	3	3	2	6	1	2	2	3	2	2	5	3	2	4	6	3	3	2	2	2	2	3	2	2	5	3	3	5	4	3	3	2	2	3	2	2	3	2	3	2	3	2	2	2	4
265	3	2	3	3	1	3	3	4	1	5	4	3	4	2	2	3	6	5	5	4	2	1	2	3	3	4	3	2	4	4	4	2	3	3	3	2	4	4	2	3	3	2	1	3	4	3	3	2	1
266	5	4	5	5	3	4	3	5	5	5	5	3	4	2	3	4	4	3	5	2	4	5	4	5	4	4	2	4	4	5	5	5	4	4	5	3	4	4	4	4	2	5	5	5	5	5	4	4	5
267	5	5	5	5	3	6	2	3	3	4	3	4	3	2	2	3	3	4	4	3	3	3	3	3	3	3	3	3	4	3	4	3	4	3	4	3	4	2	2	2	4	3	2	2	3	3	4	3	3
268	3	4	3	3.69591	2	5	4	6	3	6	6	4	5	1	3	2	4	3	5	3	5	4	3.48	4	2	3	2	4	6	4	4	4	6	6	4	4	5	4	5	1	4	6	1	4	6	1	6	1	4
269	2	2	3	5	4	6	4	5	2	5	3	4	4	2	2	4	5	3	6	4	5	3	3	6	5	6	6	5	6	3	5	4	4.07714	3	4	2	6	5	3	2	5	6	6	5	6	3	6	5	3
270	2	1	1	1	1	1	1	1	1	1	1	1	1	1	1	1	1	1	1	1	1	1	1	1	1	1	1	1	1	1	1	1	1	1	1	1	1	1	1	1	1	1	1	1	1	1	1	1	1
271	2	2	1	1	1	2	2	2	2	1	1	1	1	1	1	1	1	1	1	1	1	1	1	1	1	1	1	1	1	1	1	1	1	1	1	1	1	1	1	1	1	1	1	1	1	1	1	1	1
272	4	3	3	3	2	2	2	3	3	2	3	1	1	1	2	2	1	1	2	1	1	2	2	2	1	2	3	1	2	2	2	2	2	2	2	3	3	3	3	2	1	1	2	1	2	1	1	1	2
273	1	1	1	1	1	1	1	1	1	2	1	1	1	1	1	1	1	1	1	1	1	1	1	1	1	1	1	1	1	1	1	1	1	1	1	1	1	1	1	1	1	1	1	1	1	1	1	1	1
274	2	1	1	1	1	1	1	1	2	1	1	1	1	1	1	1	1	1	1	1	1	1	1	1	1	1	1	1	1	1	1	1	1	1	1	2	1	1	1	1	1	1	1	1	1	1	1	1	1
275	2	1	3.80058	1	1	1	1	1	1	1	1	1	1	1	1	1	1	1	1	1	1	1	1	1	1	1	1	1	1	1	1	1	1	1	1	2	4.14857	1	1	1	1	1	1	1	1	1	1	1	1
276	4	1	1	1	1	1	1	3	2	1	2	2	1	1	1	1	2	1	2	1	2	3	3	3	1	2	1	1	3	2	3	1	3	1	1	2	1	1	1	1	1	1	1	1	1	1	1	1	1
277	2	1	1	1	1	1	1	2	1	1	3	1	1	1	1	1	1	1	1	1	1	1	1	3	1	1	1	1	2	1	1	1	1	1	1	2	2	1	1	1	1	1	1	1	1	1	1	1	1
278	2	1	1	1	1	1	1	2	2	1	1	1	1	1	1	1	1	2	2	1	1	1	1	1	1	1	1	1	1	1	1	1	2	1	1	2	1	1	1	1	1	1	1	1	1	1	1	1	1
280	3	1	1	1	1	1	1	1	1	1	1	1	1	1	1	1	1	1	1	1	1	1	1	1	1	1	1	1	1	1	1	1	1	1	1	1	1	1	1	1	1	1	1	1	1	1	1	1	1
281	3	3	4	4	5	5	5	5	3	4	4	5	5	4	4	4	5	4	5	3	4	3	4	5	5	5	4	5	5	3	4	5	4	3	4	4	5	4	4	5	4	4	5	3	5	4	4	3	5
282	4	3	4	4	4	4	4	4	4	4	4	4	4	4	4	4	4	4	4	4	4	4	4	4	4	3	4	4	4	3	5	4	3	5	4	4	5	3	4	5	5	4	2	2	5	4	5	4	4
283	5	4	4	4	4	4	4	4	4	4	4	4	4	4	4	4	4	4	4	4	4	4	4	4	4	4	4	4	4	4	4	4	4	4	4	4	4	4	4	4	4	4	4	4	4	4	4	4	4
284	4	3	4	4	2	3	3	3	3	4	3	3	4	3	4	4	4	3	4	3	3	3	4	4	4	4	3	3	4	4	4	3	4	4	4	4	4	4	3	3	4	4	3	3	3	3	4	3	3
285	3	3	4	2	2	4	4	6	1	4	3	5	3	2	3	4	5	2	4	4	6	2	4	3	4	2	2	5	6	4	5	4	6	5	6	1	3	5	2	5	6	6	2	1	5	5	6	6	3
286	4	4	6	3	4	5	4	6	2	5	5	5	3	1	2	4	5	5	5	4	5	5	4	5	6	5	2	4	4	3	5	4	5	3	3	4	5	5	3	4	5	6	4	4	5	3	4	5	3
287	5	3	4	3	3	5	3	5	5	5	5	4	4	3	4	4	4	4	5	4	4	4	4	4	4	4	4	4	4	4	4	4	4	4	5	4	4	4	2	3	4	4	3	4	4	3	4	3	4
288	3	3	5	6	1	2	2	6	1	5	2	6	3	2	4	3	6	3	6	4	5	4	4	5	1	5	4	6	6	4	5	1	3	5	5	2	6	4	1	2	5	3	1	3	5	3	4	2	3
289	4	1	5	3	2	3	3	3	3	3	3	4	3	5	4	3	4	3	3	4	4	4	4	5	3	4	4	3	5	4	3	4	5	4	4	3	3	2	3	4	3	3	3	3	3	3	4	4	4
290	2	2	6	6	3	5	6	6	1	6	3	2	4	1	3	5	5	4	5	6	6	3	4	4	2	3	2	5	5	5	5	5	5	4	4	1	6	4	2	1	4	4	4	5	5	2	2	3	4
291	3	3	5	4	2	4	4	6	2	5	4	4	4	1	3	4	4	3	4	4	3	3	3	4	4	4	3	3	5	4	4	4	5	4	4	3	4	3	2	3	4	3	2	3	4	2	4	3	3
293	2	3	3	3	3	3	3	3	2	3	4	4	4	3	2	3	3	3	3	3	3	3	3	3	3	3	3	3	3	3	3	3	4	4	3	3	4	4	4	4	4	3	3	3	4	4	4	3	3
294	2	1	4	1	1	4	4	5	1	5	5	5	4	3	4	5	6	3	4	5	6	1	4	6	2	4	3.20228	4	5	2	5	2	5	5	2	1	6	2	1	2	5	2	6	4	5	1	5	4	5
295	3	2	2	2	1	3.66189	3	3	2	1	3	3	4	1	2	4	4	3	3	3	3	3	3	3	3	4	3	3	3	4	4	4	3	3	3	1	3	3	1	3	4	4	3	2	4	4	3	3	4
296	4	2	3	3	2	3	3	3	2	3	4	4	3	2	2	2	3	2	4	2	3	2	3	2	3	3	4	2	4	3	3	3	2	4	2	3	3	4	3	3	4	3	2	3	3	4	3	2	3
297	3	2	3	3	1	1	3	4	1	5	5	4	3	3	1	2	3	3	4	2	5	2	1	4	3	3	3	3	3	3	3	3	3	3	3	2	3	4	2	4	4	3	3	2	3	3	3	4	3
298	4	4	4	5	3	4	3	4	4	4	4	4	4	4	4	4	4	4	4	4	4	4	4	4	4	4	4	4	4	4	4	4	4	4	4	4	4	4	4	4	4	4	4	4	4	4	4	4	4
299	2	2	2	2	3	2	5	5	2	5	4	3	2	2	2	3	2	2	3	3	2	2	2	4	2	2	3	2	2	2	2	3	2	3.94269	3	3	3	2	3	3	3	3	4	3	3	3	4	3	2
301	2	2	3	3	2	2	3	4	1	3	2	3	3	2	2	3	3	2	4	2	3	2	2	3	2	2	3	3	4	3	3	4	3	2	3	1	4	3	2	2	3	3	1	1	2	1	3	2	4
302	3	2	4	3	1	3	3	5	2	4	3	3	2	1	2	2	3	3	6	3	4	2	2	4	3	3	4	3	5	4	3	3	3	3	4	3	3	2	2	3	3	3	3	3	4	2	4	2	4
303	5	3	5	4	4	3	5	5	6	6	6	5	5	6	4	6	6	5	6	6	6	4	6	6	4	5	5	5	6	4	6	5	6	6	5	4	5	6	6	6	5	6	5	4	6	4	6	5	5
304	6	5	5	4	3	3	6	6	3	6	6	6	6	4	3	6	6	6	6	6	6	6	6	6	6	6	4	6	6	2	2	2	6	6	6	4	4	6	5	4	6	6	4	5	6	5	6	6	3
305	2	3	3	3	2	3	4	4	2	5	3	4	2	3	3	2	5	3	6	2	5	2	3	6	3	2	3	3	4	1	3	3	6	5	3	2	4	2	2	5	4	3	5	3	5	3	3	2	3
306	4	5	3	5	3	4	5	5	2	5	4	5	5	2	3	5	6	5	6	5	5	3	4	5	4	4	3	4	4	4	3	3	5	5	6	3	6	4	4	4	5	4	4	4	6	5	6	5	6
307	1	2	5	6	3	3	3	2	1	5	3	5	4	3	2	2	5	5	3	3	2	3	4	4	5	4	4	4	3	2	3	4	5	4	5	2	5	5	3	6	6	5	1	3	4	2	5	3	2
308	4	2	3	3	2	5	3	2	5	3	4	5	2	1	5	4	5	3	4	1	3	4	3	5	3	2	4	3	5	5	4	5	5	4	4	3	4	2	2	2	5	4	2	3	4	2	5	2	3
309	2	3	5	6	3	3	2	6	4	5	4	3	3	1	2	2	3	2	3	2	2	2	2	3	2	2	1	1	4	3	5	2	5	3	2	3	4	3	1	2	3	4	3	3	3	1	4	2	2
310	2	1	4	3.69591	2	2	4	3	2	4	2	3	2	3	4	3	4	4	4	2	2	2	2	5	4	4	5	3	1	6	3	2	6	1	4	2	5	3	1	3	5	3	1	3	3	2	5	3	1
311	2	1	4	3	1	2	2	2	1	5	3	3	1	3	3	4	4	3	5	3	4	2	3	3	4	2	1	4	4	4	3	3	3	3	4	1	3	2	1	3	4	3	1	2	3	1	3	2	2
312	3	6	6	6	2	2	6	6	2	6	5	6	5	2	3	5	5	4	3	4	3	4	3	6	5	4	2	2	6	5	4	5	6	6	6	6	6	6	5	5	6	5	6	6	3	4	4	2	2
313	5	4	5	6	6	5	5	3	2	4	6	5	6	3	3	3	4	5	6	5	5	4	6	6	5	5	6	4	6	6	4	6	5	5	6	3	5	5	4	4	6	5	2	2	5	5	6	5	2
314	5	4	6	4	4	5	6	5	5	5	5	5	5	5	5	5	5	5	5	5	5	5	5	5	4	4	3	5	5	5	5	5	5	5	5	5	5	5	5	5	5	5	5	5	5	5	5	5	5
315	4	5	5	5	4	5	5	5	5	4	5	5	5	5	5	6	6	6	5	5	6	6	5	4	5	6	6	6	6	6	6	5	5	5	6	6	6	6	5	5	6	5	5	6	5	5	5	6	6
316	4	4	3	3	3	4	4	4	3	3	2	3	2	1	3	3	3	3	3	3	3	3	3	3	3	3	3	3	3	3	3	3	3	3	3	3	3	3	3	3	3	3	3	3	3	3	3	3	3
317	1	1	3	2	1	3	3	5	1	2	2	5	6	1	3	3	5	4	6	1	1	2	2	6	5	2	1	1	6	1	2	5	5	5	5	1	5	5	1	5	5	5	1	1	5	2	2	2	1
318	5	3	4	6	3	5	4	6	5	6	6	6	6	4	3	6	6	6	6	6	6	6	6	6	6	6	6	6	6	6	6	6	6	6	6	6	6	6	6	6	6	6	6	6	6	6	6	6	6
320	3	3	5	3	2	3.66189	4	6	3	5	5	5	4	3	3	3	4	3.51862	6	6	6	5	6	5	4	4	4	4	5	5	3	5	5	5	5	4	5	5	3	5	5	5	5	4	5	4	4	5	5
321	4	4	3	4	4	4	2	3	2	4	2	4	3	3	3	3	3	3	3	3	3	3	3	3	3	3	3	3	3	3	3	3	3	3	3	3	3	3	3	3	3	3	3	3	3	3	3	3	3
322	4	2	3	2	2	3	4	4	2	5	4	4	4	2	3	3	4	4	4	5	3	3	3	4	3	2	2	3	4	4	4	2	5	4	4	4	4	5	3	3	5	5	3	3	4	2	3	4	4
323	2	3	2	5	2	2	5	5	3	6	6	5	6	4	3	5	6	6	6	5	5	4	4	4	4	5	4	6	6	5	4	5	5	5	5	3	6	5	3	3	6	6	5	3	5	4	5	3	4
324	3	2	3	5	1	2	2	5	2	5	5	5	4	3	1	5	5	4	5	3	4	4	4	2	4	4	2	1	5	4	4	6	4	5	4	2	5	4	1	3	4	4	2	1	5	1	5	3	4
325	4	3	3	1	2	2	1	3	2	4	1	1	2	3	3	2	3	3	6	2	4	3	3	3	2	4	3	6	4	1	2	3	3	1	3	2	2	3	1	2	3	3	1	1	2	1	3	2	4
326	3	6	6	6	4	5	6	5	1	6	5	6	6	3	5	6	6	6	6	6	6	4	6	6	6	4	3	4	6	6	6	5	6	6	6	1	6	6	1	6	6	6	6	3	6	6	6	6	6
327	4	4	4	4	2	3	3	5	4	5	5	5	3	2	2	3	4	4	5	4	4	3	4	4	4	4	3	4	5	4	4	5	5	4	5	4	5	5	4	3	4	4	5	4	5	3	4	2	3
328	3	4	5	3	2	5	5	6	1	5	3	5	6	2	5	3	5	5	6	6	5	1	3	6	4	3	2	5	6	3	6	4	3	6	5	5	5	5	4	4	5	2	1	2	6	2	5	5	5
329	5	3	4	4	4	5	3	4	2	4	4	4	4	4	3	3	3	5	4	3	4	3	3	5	4	4	3	3	6	3	3	5	5	4	4	5	5	5	2	4	5	4	3	3	4	3	5	4	2
330	4	2	3	2	1	2	3	4	1	4	2	4	4	2	2	2	4	2	3	2	3	2	3	5	3	5	2	2	4	3	4	4	3	4	4	3	5	4	1	1	3	6	2	3	4	3	3	2	2
331	6	4	5	5	5	6	5	5	2	6	6	6	5	6	6	6	5	6	6	6	4	6	5	5	6	5	5	4	5	5	5	6	6	5	5	6	4	4	5	4	6	6	4	5	4	3	4	6	4
332	4	4	4	3	3	3	2	3	2	3	3	3	2	2	2	3	3	2	4	3	3	3	3	3	2	3	3	2	4	4	3	3	4	3	4	4	4	3	3	2	2	4	2	2	3	2	2	2	2
333	4	6	3	3	3	4	4	4	4	5	4	4	4	2	3	4	4	4	4	5	5	6	4	5	4	4	4	5	5	2	4	2	6	5	4	4	4	4	4	4	4	4	4	4	4	3	4	4	4
334	5	3	3	3	2	3	2	4	3	4	4	4	3	2	4	2	3	3	4	3	3	3	4	4	3	3	2	2	4	3	4	3	5	4	4	4	4	4	3	2	3	4	2	3	4	3	4	2	3
335	5	3	4	4	3	4	3	4	4	4	3	3	3	2	2	2	3	4	4	2	3	3	3	4	2	3	3	3	4	3	3	1	4	3	2	4	4	3	3	3	4	4	2	2	3	3	4	3	3
336	4	3	4	4	2	3	2	4	2	5	4	4	3	1	4	4	4	3	4	4	4	3	3	4	4	3	4	4	4	3	3	3	6	4	4	5	5	3	2	2	4	3	2	3	4	1	3	1	1
337	3	2	4	3.69591	2	4	4	4	2	6	4	3	5	4	2.98857	3	5	3	5	3	4	4	4	4	5	4	3	3	4	4	4	4	4	5	4	2.9943	5	5	3	3	5	5	3	4	4	2	5	4	5
338	4	3	4	4	2	3	4	4	3	4	3	4	4	3	3	4	4	4	5	4	4	3	3	3	3	3	3	3	5	3	4	4	5	4	4	3	5	4	2	3	5	4	2	1	3	2	3	2	3
339	3	3	3	4	3	4	3	5	1	3	2	3	3	1	1	1	3	1	4	2	4	3	1	3	3	4	3	3	4	4	3	3	4	3	4	2	3	3	2	3	3	3	2	2	3	2	3	3	3
340	4	2	5	4	2	4	4	5	5	5	2	4	4	2	3	3	5	2	6	3	4	4	5	5	5	4	3	4	5	4	5	4	4	3	4	3	4	2	3	3	4	4	3	3	5	3	4	3	5
341	2	3	4	3	2	5	5	6	2	6	6	5	5	2	3	3	5	4	6	4	3	3	1	3	3	3	2	3	3	3	3	3	4	3	2	1	4	1	2	3	2	3	3	3	3	2	2	1	3
342	3	3	4	3	2	5	5	6	2	6	6	5	5	2	3	3	5	4	6	4	3	3	1	3	3	3	2	3	3	3	3	3	4	3	2	1	4	1	2	3	2	3	3	3	3	2	2	1	3
343	4	4	4	5	3	4	4	5	3	5	2	5	4	2	2	4	4	2	4	2	3	4	3	4	2	3	3	3	4	3	5	3	6	5	4	3	4	4	3	2	2	2	4	3	4	1	3	3	4
344	3	3	4	3	3	4	2	3	2	4	4	4	3	2	2	4	4	3	5	3	4	3	4	4	3	4	2	2	5	3	4	4	4	5	4	3	3	3	3	3	4	3	3	3	4	2	4	3	3
345	4	3	4	5	3	5	4	5	4	4	4	4	4	3	3	4	4	5	5	5	4	3	4	4	4	5	3	3	5	2	5	5	4	3	5	4	4	4	3	4	4	6	4	3	4	4	3	3	4
346	5	3	4	4	3	4	3	5	4	5	4	4	4	2	3	3	4	3	5	4	4	4	4	4	3	5	4	5	5	3	4	4	3	4	5	5	4	4	3	4	4	3	3	3	5	2	4	4	3
347	4	4	4	3	3	4	5	5	2	4	4	4	3	4	3	3	4	4	3	3	4	4	4	4	4	4	3	4	4	4	4	4	4	4	4	4	4	3	4	4	3	3	3	4	3	4	4	4	4
348	5	3	4	4	4	4	4	4	2	3	4	4	3	3	3	2	5	3	4	3	3	4	3	4	4	4	2	3	4	3	3	4	3	3	3	3	3	3	2	3	3	3	2	2	3	3	4	3	3
349	3	3	3	3	2	2	2	3	2	6	4	4	5	2	2	3	3	3	2	3	2	2	3	4	3	3	3	2	4	2	5	4	2	2	2	2	3	4	3	3	3	4	4	3	3	3	2	2	3
350	5	4	6	6	5	6	4	6	4	6	6	3	3	4	5	3	5	6	5	5	6	5	5	6	5	6	4	3	5	3	5	5	6	4	5	4	6	5	3	5	5	5	2	4	5	1	3	4	2
351	3	2	4	4	4	3	4	5	2	5	4	4	3	2	5	4	4	3	5	3	3	3	3	4	3	5	4	3	5	4	4	5	4	5	4	3	5	5	3	3	4	4	4	3	5	2	3	3	3
352	5	4	4	4	5	6	4	5	4	3	4	5	4	4	6	6	6	5	3	4	5	4	5	5	5	4	4	4	4	3	6	5	4	4	5	5	4	6	3	3	3	4	5	4	4	5	5	5	5
353	4	3	3	3	3	3	3	3	3	3	3	3	3	3	3	3	3	3	3	3	3	3	3	3	3	3	2	3	4	4	3	4	3	3	4	3	4	3	3	3	3	3	3	3	3	3	3	3	3
354	4	1	2	2	2	3	3	4	1	3	5	2	2	1	1	3	3	3	5	3	3	2	1	4	2	3	1	3	5	4	3	4	4	4	5	1	3	2	2	4	5	5	3	1	2	3	2	3	3
355	4	3	3	3	2	2	2	5	3	3	3	3	3	4	3	3	3	5	4	2	3	3	3	3	3	3	3	3	4	3	5	5	4	4	4	4	5	3	3	3	3	5	2	3	4	3	4	4	3
356	5	3	4	3	2	4	2	4	4	5	5	4	4	4	3	3	5	4	5	3	5	4	4	5	2	4	3	4	5	3	5	4	5	4	4	4	5	5	4	4	5	4	5	4	4	2	4	4	3
357	3	3	4	4	2	3	3	5	2	4	5	4	4	3	2	4	4	3	5	4	4	3	3	3	4	4	2	4	4	3	3	5	4	3	4	4	3	4	3	3	4	4	2	3	4	2	3	2	2
358	4	3	3	4	2	3	3	4	2	3	3	3	2	1	3	4	4	4	4	3	3	2	2	3	3	3	2	2	3	3	3	2	3	2	3	3	4	3	4	3	4	3	2	3	3	4	3	4	3
359	5	3	4	3	3	5	4	4	2	3	4	4	5	3	3	3	4	3	5	3	3	4	3	4	4	4	3	4	4	2	3	2	3	2	4	3	5	4	2	3	3	3	2	2	4	2	3	4	3
360	3	3	5	5	2	5	5	6	2	6	6	6	3	2	3	5	6	4	6	6	5	5	6	6	6	6	4	4	6	3	6	5	5	5	6	2	4	3	2	4	6	5	5	3	5	2	3	2	3
361	4	3	4	4	2	4	3	3	3	4	4	4	3	3	3	4	4	5	5	5	3	3	3	4	4	4	3	3	3	4	4	4	5	3	3	3	4	4	3	4	4	4	5	3	5	3	4	4	4
362	3	3	5	4	4	5	5	5	4	5	4	4	3	3	2	4	5	4	4	4	4	3	3	3	4	3	2	3	3	4	3	3	3	5	4	3	4	4	3	4	5	4	4	4	4	3	3	4	3
363	3	4	5	3	2	5	3	5	3	5	5	5	5	3	2	4	5	4	5	6	5	6	6	6	4	5	3	2	4	4	5	5	5	6	5	5	5	5	3	3	4	5	5	2	2	1	2	3	2
364	4	3	5	5	4	4	4	5	5	5	3.71143	3	5	3	3	5	5	5	4	4	4	5	5	5	4	4	4	3	4.3639	4	4	2	5	5	5	5	5	4	4	5	6	5	5	5	4	4	4	3	4
365	4	4	3	5	4	5	4	6	3	3	4	6	5	4	3	4	4	5	6	4	5	4	5	4	4	4	4	5	4	5	4	5	4	5	4	4	4	5	6	4	4	3	4	4	5	4	4	5	4
366	3	4	6	5	4	4	4	6	3	6	5	5	5	1	2.98857	4	6	5	6	3.43305	4	5	5	5	4	4	6	6	5	3	4	6	6	6	5	4	5	1	3	4	6	3	1	4	4	3	4	1	1
367	1	2	4	5	3	6	4	6	3	5	5	6	4	4	5	5	6	3	6	5	4	3	4	6	4	4	6	5	4	2	6	1	3	5	3	1	5	5	2	3	4	6	2	5	6	5	4	4	5
368	4	3	5	5	4	4	5	5	5	5	5	5	4	2	2	4	5	4	6	5	3	4	4	4	4	4	4	3	5	4	5	4	4	4	4	5	5	5	4	4	5	5	2	4	3	4	3	3	5
369	5	4	4	4	4	4	4	4	4	4	4	3.99429	5	1	3	4	4	3	3	3	3	4	4	4	3.42165	3.65812	1	4	4	4	5	3.65527	4	5	5	5	5	4	4	4	4	4	4	5	5	2.79202	4	4	4
[truncated: 34 more columns]

## Sheet: variable_view
File guide:
Q1-Q78 as per the questionnaire 1=Never;2=Rarely; 3=Occasionally; 4= Often; 5=Very Often; 6=Always
Gender: 1=Male; 2=Female; 3=Prefer not to answer
Age: years
Year: year of study in the medicine program 1-6
NativeEng: 1 = English is first language ; 2 English is a second language
Status: 1= domestic student; 2= International student
